# Supplementary material for: Dose-Dependent Effects of Cold Atmospheric Argon Plasma on the Mesenchymal Stem and Osteosarcoma Cells In Vitro
Source: Int J Mol Sci. 2021 Jun 24;22(13):6797. doi: 10.3390/ijms22136797 (PMC8269077; doi:10.3390/ijms22136797)
Supplement: Supplementary file 1 [file ijms-22-06797-s001.zip]

Archive with 1 entries (1 files):
- ijms-1249701-supplementary.pdf
